# Supplementary material for: Upregulation of HSF1 in estrogen receptor positive breast cancer
Source: Oncotarget. 2016 Oct 4;7(51):84239–45. doi: 10.18632/oncotarget.12438 (PMC5356658; doi:10.18632/oncotarget.12438)
Supplement: Supplementary file 2 [file oncotarget-07-84239-s002.xlsx]

## Sheet: PatientClinicalCharacteristics
	Patient Age	Tumor Size	ER Status	Lymph Node Status	ODx RS
Case 1	52	3	+	-	23
Case 2	61	1.6	+	-	26
Case 3	56	1	+	-	16
Case 4	48	0.9	+	-	7
Case 5	29	0.9	+	-	20
Case 6	51	2.4	+	-	23
Case 7	54	1.5	+	-	16
Case 8	70	2.5	+	-	15
Case 9	57	0.1	+	-	28
Case 10	38	1.3	+	-	15
Case 11	66	1.2	+	-	16
Case 12	46	1	+	-	6
Case 13	63	0.9	+	-	30
Case 14	66	1.4	+	-	10
Case 15	51	1	+	-	19
Case 16	55	1.3	+	-	17
Case 17	59	1.4	+	-	25
Case 18	35	0.7	+	-	26
Case 19	56	3.5	+	-	18
Case 20	49	1.2	+	-	14
Case 21	40	1.7	+	-	26
Case 22	64	1.5	+	-	23
Case 23	49	1.5	+	-	19
Case 24	51	1.2	+	-	7
Case 25	45	2.5	+	-	13
Case 26	59	1	+	-	7
Case 27	70	0.9	+	-	16
Case 28	46	1.8	+	-	12
Case 29	59	1.1	+	-	17
Case 30	55	2.8	+	-	44
Case 31	73	1.1	+	-	18
Case 32	48	0.8	+	-	17
Case 33	49	1.2	+	-	9
Case 34	41	2.2	+	-	13
Case 35	67	1.5	+	-	8
Case 36	44	1.6	+	-	19
Case 37	56	1.6	+	-	23
Case 38	53	1.7	+	-	2
Case 39	48	1.4	+	-	9
Case 40	44	1.8	+	-	27
Case 41	58	1.6	+	-	46
Case 42	73	1.1	+	-	12
Case 43	31	1.1	+	-	21
Case 44	73	5	+	-	11
Case 45	42	1.7	+	-	14
Case 46	45	2	+	-	4
Case 47	53	0.6	+	-	17
Case 48	34	2.4	+	-	21
Case 49	37	3.2	+	-	16
Case 50	53	1.4	+	-	12
Case 51	68	1.6	+	-	22
Case 52	56	1	+	-	14
Case 53	44	1.5	+	-	42
Case 54	43	6.8	+	-	16
Case 55	43	1.8	+	-	5
Case 56	38	0.6	+	-	18
Case 57	40	1	+	-	20
Case 58	57	1.8	+	-	14
Case 59	57	1.8	+	-	34
Case 60	44	0.7	+	-	10
Case 61	42	1.8	+	-	16
Case 62	60	1.3	+	-	31
Case 63	39	3.5	+	-	21
Case 64	63	1.6	+	-	5
Case 65	42	0.9	+	-	5
Case 66	72	1.2	+	-	27
Case 67	69	1.5	+	-	14
Case 68	51	1.4	+	-	56
Case 69	72	2	+	-	23
Case 70	34	1.2	+	-	16
Case 71	60	2	+	-	9
Case 72	66	0.9	+	-	9
Case 73	33	1.6	+	-	11
Case 74	49	1.2	+	-	13
Case 75	49	1	+	-	17
Case 76	46	1.9	+	-	14
Case 77	47	1.5	+	-	22
Case 78	63	1.3	+	-	27
Case 79	58	1.7	+	-	10
Case 80	51	0.9	+	-	14
Case 81	48	1.5	+	-	22
Case 82	54	1.5	+	-	23
Case 83	54	0.8	+	-	13
Case 84	60	1.4	+	-	23
Case 85	69	1.2	+	-	18
Case 86	58	1.6	+	-	20
Case 87	54	1.6	+	-	22
Case 88	58	0.9	+	-	19
Case 89	45	2.3	+	-	10
Case 90	46	0.7	+	-	24
Case 91	76	3.5	+	-	33
Case 92	69	3.8	+	-	39
Case 93	43	1.3	+	-	18
Case 94	48	1	+	-	16
Case 95	52	0.8	+	-	34
Case 96	38	1.6	+	-	21
Case 97	73	1.3	+	-	33
Case 98	41	1.6	+	-	14
Case 99	55	1.1	+	-	17
Case 100	58	1.5	+	-	13
Case 101	53	0.6	+	-	13
Case 102	63	3	+	-	8
Case 103	35	1.6	+	-	65
Case 104	40	2.4	+	-	28
Case 105	50	4.2	+	-	15
Case 106	66	1.2	+	-	22
Case 107	64	3	+	-	12
Case 108	64	0.3	+	-	0
Case 109	49	0.7	+	-	52
Case 110	51	0.6	+	-	18
Case 111	42	2.2	+	-	7
Case 112	60	1.1	+	-	10
Case 113	45	1.5	+	-	7
Case 114	49	1	+	-	11
Case 115	55	1.8	+	-	32
Case 116	57	0.9	+	-	17
Case 117	47	1.5	+	-	11
Case 118	56	0.9	+	-	6
Case 119	49	0.4	+	-	32
Case 120	68	1.3	+	-	5
Case 121	58	1.1	+	-	31
Case 122	51	2.3	+	-	12
Case 123	44	1.5	+	-	27
Case 124	62	1.8	+	-	8
Case 125	60	1.1	+	-	16
Case 126	46	1.3	+	-	11
Case 127	49	0.9	+	-	30
Case 128	32	0.8	+	-	14
Case 129	80	2.2	+	-	14
Case 130	76	2.8	+	-	34
Case 131	61	1.3	+	-	15
Case 132	59	2.5	+	-	8
Case 133	60	0.6	+	-	19
Case 134	55	0.5	+	-	10
Case 135	71	1.6	+	-	28
Case 136	66	1.2	+	-	24
Case 137	51	3	+	-	36
Case 138	55	1	+	-	11
Case 139	48	0.8	+	-	12
Case 140	41	0.6	+	-	12
Case 141	57	1.2	+	-	19
Case 142	60	1.2	+	-	7
Case 143	63	1.6	+	-	15
Case 144	81	1.4	+	-	24
Case 145	48	1.8	+	-	20
Case 146	59	0.9	+	-	5
Case 147	43	0.9	+	-	5
Case 148	57	1.6	+	-	25
Case 149	54	2	+	-	18
Case 150	53	1.5	+	-	0
Case 151	62	1.5	+	-	21
Case 152	52	3.4	+	-	10
Case 153	58	2.2	+	-	25
Case 154	69	1.1	+	-	12
Case 155	52	0.4	+	-	11
Case 156	63	2.7	+	-	16
Case 157	52	2	+	-	15
Case 158	64	0.9	+	-	0
Case 159	56	1	+	-	19
Case 160	52	1.4	+	-	11
Case 161	67	1.3	+	-	13
Case 162	67	1.2	+	-	6
Case 163	42	2.3	+	-	9
Case 164	75	4.5	+	-	43
Case 165	55	1.9	+	-	9
Case 166	44	2.3	+	-	37
Case 167	51	1.2	+	-	15
Case 168	56	1.4	+	-	30
Case 169	59	2.8	+	-	12
Case 170	69	0.8	+	-	37
Case 171	45	2.2	+	-	10
Case 172	67	1.7	+	-	38
Case 173	58	1.3	+	-	18
Case 174	55	2.3	+	-	14
Case 175	63	1.4	+	-	15
Case 176	57	1.1	+	-	13
Case 177	65	1.4	+	-	12
Case 178	48	1.3	+	-	26
Case 179	40	1.3	+	-	21
Case 180	59	2.1	+	-	17
Case 181	44	0.6	+	-	16
Case 182	64	0.8	+	-	7
Case 183	39	1.4	+	-	3
Case 184	35	2	+	-	31
Case 185	48	2	+	-	11
Case 186	51	1	+	-	22
Case 187	55	1.5	+	-	9
Case 188	62	2	+	-	34
Case 189	61	1.4	+	-	11
Case 190	47	1.7	+	-	11
Case 191	49	1.5	+	-	9
Case 192	64	2.4	+	-	18
Case 193	70	1.5	+	-	15
Case 194	48	1.1	+	-	19
Case 195	62	1.1	+	-	16
Case 196	63	2.3	+	-	17
Case 197	60	0.8	+	-	9
Case 198	46	2.2	+	-	19
Case 199	39	1	+	-	15
Case 200	63	1.2	+	-	19
Case 201	67	1.5	+	-	19
Case 202	57	1.2	+	-	7
Case 203	64	1.2	+	-	13
Case 204	73	1.6	+	-	29
Case 205	50	1.2	+	-	14
Case 206	34	1.3	+	-	43
Case 207	66	2	+	-	22
Case 208	55	1	+	-	31
Case 209	59	0.8	+	-	12
Case 210	51	1.2	+	-	15
